# Supplementary material for: Genomic prediction for root and yield traits of barley under a water availability gradient: a case study comparing different spatial adjustments
Source: Plant Methods. 2024 Jan 12;20:8. doi: 10.1186/s13007-023-01121-y (PMC10785381; doi:10.1186/s13007-023-01121-y)
Supplement: Supplementary file 5 — Additional file 5: Table S1. Standard errors of variance estimates for above-ground traits. Table S2. Standard errors of variance estimates for root traits. [file 13007_2023_1121_MOESM5_ESM.xlsx]

## Sheet: Index
Table S1	Standard errors of variance estimates for above-ground traits
Table S2	Standard errors of variance estimates for root traits

## Sheet: Table S1
	Table S1.	Standard errors of variance estimates for above-ground traits
	Trait
	GY_AM1	0.118	0.077	0.006	0.008	0.027	0.016	0.021	0.043	0.028	0.032
	GY_AM2	0.121	0.076	0.006	0.009	0.027	0.022	0.023	0.062	0.033	0.032
	GPC_AM1	0.036	0.017	0.001	0.002	0.005	0.003	0.003	0.036	0.026	0.004
	GPC_AM2	0.035	0.017	0.001	0.002	0.013	0.003	0.004	0.070	0.039	0.005
	GNR_AM1	23.85	14.74	1.50	2.15	7.01	3.73	5.56	21.24	12.03	7.80
	GNR_AM2	24.51	14.31	1.69	2.39	8.33	3.95	6.29	34.52	16.22	8.18
	TKW_AM1	4.04	2.43	0.03	0.05	0.14	0.05	0.09	0.19	0.34	0.17
	TKW_AM2	4.10	2.54	0.03	0.05	0.16	0.06	0.11	0.19	0.48	0.19
	*SE: standard error, GY: grain yield, GPC: grain protein content, GNR: grain nitrogen removal, TKW: thousand kernel weight
	AM1: above-ground model 1, AM2: above-ground model 2,
		: estimated additive genomic variance
		: estimated line variance
		: estimated additive genomic variance for the neighbor lines
		: estimated line variance for the neighbor lines
		: estimated row variance
		: estimated variance for genomic additive-by-treatment interaction
		: estimated variance for line-by-treatment interaction
		: estimated spatial variance for wet treatment
		: estimated spatial variance for dry treatment
		: estimated residual variance

## Sheet: Table S2
	Table S2.	Standard errors of variance estimates for root traits
	Trait
	TRL_RM1	11.34	13.11	33.27	18.65	23.18	57.42	4.71
	TRL_RM2	12.89	18.04	45.73	35.07	22.76	67.79	4.71
	SRL_RM1	7.61	9.81	12.50	5.33	2.70	8.25	1.49
	SRL_RM2	7.74	10.12	12.37	10.51	2.87	18.50	1.71
	DRL_RM1	1.74	2.99	4.70	3.34	7.81	15.26	1.58
	DRL_RM2	1.68	3.43	5.38	2.30	14.22	34.09	2.19
	*SE: standard error, TRL: total root length, SRL: shallow root length, DRL: deep root length
	RM1: root model 1, RM2: root model 2
		: estimated additive genomic variance
		: estimated line variance
		: estimated row variance
		: estimated spatial variance for time-point 1
		: estimated spatial variance for time-point 2
		: estimated spatial variance for time-point 3
